# Supplementary material for: Taste of Things to Come: Craving Responses to Ingestion of and Mouth Rinse with a Sugary Drink in Connection with Food Cues and Associations with Continuous Interstitial Glucose Measurement in a Healthy Population
Source: Nutrients. 2026 Jan 5;18(1):177. doi: 10.3390/nu18010177 (PMC12787727; doi:10.3390/nu18010177)
Supplement: Supplementary file 1 [file nutrients-18-00177-s001.zip]

Archive with 1 entries (1 files):
- nutrients-4029865-supplementary.pdf
